# Supplementary material for: Blood RNA analysis can increase clinical diagnostic rate and resolve variants of uncertain significance
Source: Genet Med. 2020 Mar 3;22(6):1005–14. doi: 10.1038/s41436-020-0766-9 (PMC7272326; doi:10.1038/s41436-020-0766-9)
Supplement: Supplementary file 3 — Supplementary Table S1 [file 41436_2020_766_MOESM3_ESM.xlsx]

## Sheet: Variant_summary
Variant no.	Gene	cDNA	Protein	RefSeq ID	chr	coordinates (b38)	strand	SNV position	Splicing result	RNA-seq	Splice abberration	ClinVar	dbSNP	Gtex TPM	HSF	SSF	MaxEnt	NNSPLICE	AccGain_DeltaScore_SpliceAI	AccLoss_DeltaScore_SpliceAI	DonGain_DeltaScore_SpliceAI	DonLoss_DeltaScore_SpliceAI	SpliceAI_max
1	AARS	c.2286G>A	p.(=)	NM_001605.2:c.2286G>A	chr16	70255728	-	D-1	IR	None	r.2286_2287ins2286+1_2286+8, p.(Ala763ValfsTer11)	Not found	rs755001327	9.506	DSB(-11.06)	89.55 ⇒ 77.42 (-13.6%)	9.60 ⇒ 5.89 (-38.6%)	0.99 ⇒ 0.81 (-18.9%)	0	0	0.73	0.16	0.73
2	ADAMTSL4	c.2559G>A	p.(=)	NM_019032.5:c.2559G>A	chr1	150558649	+	D-1	Upstream SE	None	r.2383_2559del, p.(Val797_Ser855del)	Not found	rs779364402	16.2	DSB(-11.05)	89.55 ⇒ 77.42 (-13.6%)	9.60 ⇒ 5.89 (-38.6%)	1.00 ⇒ 0.83 (-16.5%)	0.09	0	0.05	0.61	0.61
3	AIFM1	c.697-27T>G	N/A	NM_004208.3:c.697-27T>G	chrX	130140644	-	A-27	Downstream SE	None	r.697_781del, p.(Val233GlufsTer17)	Not found	-	6.587	NDS(+61.6)	No effect to NSS	No effect to NSS	No effect to NSS	0	0.15	0	0	0.15
4	ANKRD11	c.5511G>A	p.(=)	NM_001256182.1:c.5511G>A	chr16	89281031	-	D-1960	Normal (single exon RT-PCR)	None	None	Not found	rs760829206	9.841	NAS(+48.62)	No effect to NSS	No effect to NSS	No effect to NSS	0	0	0	0	0
5	APC	c.295C>T	p.(Arg99Trp)	NM_001354896.1:c.295C>T	chr5	112767263	+	A+75	Normal	None	None	Benign/Likely benign/Uncertain significance	rs139196838	1.819	NAS(+1.11)	No effect to NSS	No effect to NSS	No effect to NSS	0.03	0	0	0	0.03
6	APC	c.1549-8A>G	N/A	NM_000038.5:c.1549-8A>G	chr5	112827921	+	A-8	Intronic A3SS	None	r.1548_1549ins1549-7_1549-1, p.(Ala517PhefsTer22)	Not found	-	1.819	NAS(+56.4)	93.70 ⇒ —	7.92 ⇒ 1.76 (-77.8%)	0.89 ⇒ 0.94 (+5.5%)	0.99	0.77	0	0	0.99
7	BRCA1	c.19C>T	p.(Arg7Cys)	NM_007294.3:c.19C>T	chr17	43124078	-	A+38	Normal	None	None	Likely benign/Uncertain significance	rs80356994	0.8826	NAS (+0.9)	No effect to NSS	No effect to NSS	No effect to NSS	0	0.15	0	0	0.15
8	BRCA1	c.36A>G	p.(=)	NM_007294.3:c.36A>G	chr17	43124061	-	D-45	Normal	None	None	Likely benign	rs763230080	0.8826	NDS(+18.89)	No effect to NSS	No effect to NSS	No effect to NSS	0.02	0	0.04	0	0.04
9	BRCA1	c.81-65G>C	N/A	NM_007294.3:c.81-65G>C	chr17	43115844	-	A-65	Normal	None	None	Uncertain significance	rs80358117	0.8826	No result	No effect to NSS	No effect to NSS	No effect to NSS	0	0	0	0	0
10	BRCA1	c.81-14C>T	N/A	NM_007294.3:c.81-14C>T	chr17	43115793	-	A-14	Normal	None	None	Benign/Likely benign	rs80358006	0.8826	No effect	No effect to NSS	No effect to NSS	No effect to NSS	0	0	0	0	0
11	BRCA1	c.134+3A>T	N/A	NM_007294.3:c.134+3A>T	chr17	43115723	-	D+3	Upstream SE	None	r.81_134del, p.(Cys27Ter)	Uncertain significance	rs80358064	0.8826	DSB(-6.66)	87.86 ⇒ 77.99 (-11.2%)	10.08 ⇒ 4.22 (-58.1%)	0.89 ⇒ —	0	0	0	0.83	0.83
12	BRCA1	c.189A>T	p.(Leu63Phe)	NM_007294.3:c.189A>T	chr17	43106479	-	D-24	Normal	None	None	Uncertain significance	rs80356956	0.8826	NAS(+2.85)	No effect to NSS	No effect to NSS	No effect to NSS	0	0	0.05	0.32	0.32
13	BRCA1	c.212G>T	p.(Arg71Met)	NM_007294.3:c.212G>T	chr17	43106456	-	D-1	Exonic A5SS	None	r.191_212del, p.(Cys64Ter)	Pathogenic/Likely pathogenic	rs80356913	0.8826	DSB(-13.92)	77.37 ⇒ —	7.84 ⇒ —	0.92 ⇒ —	0	0	0.05	0.65	0.65
14	BRCA1	c.213-14C>G	N/A	NM_007294.3:c.213-14C>G	chr17	43104970	-	A-14	Intronic A3SS	None	r.212_213ins213-59_213-1, p.(Arg71SerfsTer11)	Uncertain significance	rs1060502337	0.8826	NAS(+56.33)	85.51 ⇒ 83.10 (-2.8%)	4.84 ⇒ 2.23 (-53.9%)	NA	0.26	0.69	0	0	0.69
15	BRCA1	c.213-5T>G	N/A	NM_007294.3:c.213-5T>G	chr17	43104961	-	A-5	Intronic A3SS	None	r.212_213ins213-59_213-1, p.(Arg71SerfsTer11)	Not found	-	0.8826	NDS(+49.33)	85.51 ⇒ 78.98 (-7.6%)	4.84 ⇒ 1.37 (-71.8%)	NA	0	0.76	0	0	0.76
16	BRCA1	c.286G>C	p.(Asp96His)	NM_007294.3:c.286G>C	chr17	43104883	-	D-16	Normal	None	None	Uncertain significance	rs80357110	0.8826	NAS(+3.11)	No effect to NSS	No effect to NSS	No effect to NSS	0	0.01	0	0.14	0.14
17	BRCA1	c.286G>A	p.(Asp96Asn)	NM_007294.3:c.286G>A	chr17	43104883	-	D-16	Normal	None	None	Uncertain significance	rs80357110	0.8826	NAS(+0.05)	No effect to NSS	No effect to NSS	No effect to NSS	0.02	0	0.06	0	0.06
18	BRCA1	c.509G>A	p.(Arg170Gln)	NM_007294.3:c.509G>A	chr17	43099813	-	D-39	Normal	None	None	Likely benign/Uncertain significance	rs80357264	0.8826	NAS(+61.69)	No effect to NSS	No effect to NSS	No effect to NSS	0	0	0	0.02	0.02
19	BRCA1	c.612G>C	p.(Leu204Phe)	NM_007294.3:c.612G>C	chr17	43095904	-	A+19	Normal	None	None	Likely benign/Uncertain significance	rs80357394	0.8826	No effect	No effect to NSS	No effect to NSS	No effect to NSS	0.01	0	0	0	0.01
20	BRCA1	c.1731A>G	p.(=)	NM_007294.3:c.1731A>G	chr17	43093800	-	A+1061	Normal (single exon RT-PCR)	Normal within threshold limits	None	Likely benign	rs28897678	0.8826	NAS(+76.49)	No effect to NSS	No effect to NSS	No effect to NSS	0	0	0	0	0
21	BRCA1	c.3047A>G	p.(Asn1016Ser)	NM_007294.3:c.3047A>G	chr17	43092484	-	D-1050	Normal	None	None	Uncertain significance	rs1567793123	0.8826	NDS(+46.82)	No effect to NSS	No effect to NSS	No effect to NSS	0	0	0	0	0
22	BRCA1	c.3845A>T	p.(Glu1282Val)	NM_007294.3:c.3845A>T	chr17	43091686	-	D-252	Normal	None	None	Likely benign/Uncertain significance	rs80357217	0.8826	NDS(+51.4)	No effect to NSS	No effect to NSS	No effect to NSS	0.01	0	0.02	0	0.02
23	BRCA1	c.4343G>A	p.(Ser1448Asn)	NM_007294.3:c.4343G>A	chr17	43082418	-	D-15	Normal	None	None	Likely benign/Uncertain significance	rs80357354	0.8826	No result	No effect to NSS	No effect to NSS	No effect to NSS	0	0	0	0	0
24	BRCA1	c.4357+6T>C	N/A	NM_007294.3:c.4357+6T>C	chr17	43082398	-	D+6	Upstream SE	None	r.4185_4356del, p.(Arg1397TyrfsTer2)	Pathogenic/Uncertain	rs80358143	0.8826	DSB(-2.44)	85.16 ⇒ 79.38 (-6.8%)	6.64 ⇒ 6.30 (-5.0%)	0.99 ⇒ 0.92 (-7.0%)	0	0	0.02	0.04	0.04
25	BRCA1	c.4358-31_4358-27del	N/A	NM_007294.3:c.4358-31_4358-27del	chr17	43076641	-	A-31_A-27_del	Downstream SE	None	r.4358_4484del, p.(Ala1453GlyfsTer10)	Not found	-	0.8826	No effect	No effect to NSS	No effect to NSS	No effect to NSS	#N/A	#N/A	#N/A	#N/A	#N/A
26	BRCA1	c.4393A>G	p.(Ile465Val)	NM_007294.3:c.4393A>G	chr17	43076579	-	A+36	Normal	None	None	Not found	rs1567779778	0.8826	NDS(+48.47)	No effect to NSS	No effect to NSS	No effect to NSS	0.11	0	0	0	0.11
27	BRCA1	c.4484+15T>C	N/A	NM_007294.3:c.4484+15T>C	chr17	43076473	-	D+15	Normal	None	None	Likely benign	rs760275914	0.8826	NAS(+0.57)	No effect to NSS	No effect to NSS	No effect to NSS	0	0	0	0	0
28	BRCA1	c.4676-8C>G	N/A	NM_007294.3:c.4676-8C>G	chr17	43071246	-	A-8	Normal	Normal within threshold limits	None	Benign/Likely benign/Uncertain significance	rs80358021	0.8826	ASB(-2.83)	84.71 ⇒ 83.99 (-0.8%)	10.20 ⇒ 8.57 (-16.0%)	0.92 ⇒ 0.79 (-14.2%)	0	0	0	0	0
29	BRCA1	c.4868C>G	p.(Ala1623Gly)	NM_007294.3:c.4868C>G	chr17	43071046	-	D-119	Exonic A5SS	None	r.4868_4986del, p.(Ala1623AspfsTer16)	Pathogenic/Likely pathogenic	rs80356862	0.8826	NDS(+45.54)	No effect to NSS	No effect to NSS	No effect to NSS	0	0	0.92	0.02	0.92
30	BRCA1	c.4955_4956delinsAA	p.(Met1652Lys)	NM_007294.3:c.4955_4956delinsAA	chr17	43070959	-	D-32_D-31_delins	Normal	None	None	Uncertain significance	-	0.8826	NAS(+62.19)	No effect to NSS	No effect to NSS	No effect to NSS	#N/A	#N/A	#N/A	#N/A	#N/A
31	BRCA1	c.4987-11T>C	N/A	NM_007294.3:c.4987-11T>C	chr17	43067706	-	A-11	Normal	Normal within threshold limits	None	Likely benign/Uncertain significance	rs80358170	0.8826	ASB(-2.13)	84.55 ⇒ 80.45 (-4.9%)	6.69 ⇒ 6.13 (-8.3%)	0.61 ⇒ —	0	0.26	0	0	0.26
32	BRCA1	c.5074+7T>C	N/A	NM_007294.3:c.5024C>T	chr17	43067658	-	D+7	Normal	None	None	Likely benign/Uncertain significance	rs150729791	0.8826	No result	No effect to NSS	No effect to NSS	No effect to NSS	0	0.03	0	0.04	0.04
33	BRCA1	c.5024C>T	p.(Thr1675Ile)	NM_007294.3:c.5024C>T	chr17	43067658	-	A+38	Normal	None	None	Likely benign/Uncertain significance	rs150729791	0.8826	No effect	No effect to NSS	No effect to NSS	No effect to NSS	0	0.03	0	0.04	0.04
34	BRCA1	c.5075-6C>A	N/A	NM_007294.3:c.5075-6C>A	chr17	43063957	-	A-6	Normal	None	None	Likely benign/Uncertain significance	rs397507240	0.8826	ASB(-3.75)	92.62 ⇒ 91.67 (-1.0%)	8.96 ⇒ 6.93 (-22.7%)	0.89 ⇒ 0.65 (-27.1%)	0.01	0.24	0	0	0.24
35	BRCA1	c.5096G>A	p.(Arg1699Gln)	NM_007294.3:c.5096G>A	chr17	43063930	-	A+22	Normal	None	None	Pathogenic/Likely pathogenic	rs41293459	0.8826	NAS(+57.58)	No effect to NSS	No effect to NSS	No effect to NSS	0	0.15	0	0.01	0.15
36	BRCA1	c.5117G>A	p.(Gly1706Glu)	NM_007294.3:c.5117G>A	chr17	43063909	-	D-36	Normal	None	None	Pathogenic	rs80356860	0.8826	No result	No effect to NSS	No effect to NSS	No effect to NSS	0.02	0.01	0.03	0	0.03
37	BRCA1	c.5152+5G>C	N/A	NM_007294.3:c.5152+5G>C	chr17	43063869	-	D+5	Upstream SE	None	r.5075_5152del, p.(Asp1692_Trp1718delinsGly)	Likely pathogenic	rs80358165	0.8826	DSB(-14.58)	74.34 ⇒ —	7.96 ⇒ 1.72 (-78.5%)	0.95 ⇒ —	0	0.01	0.03	0.9	0.9
38	BRCA1	c.5152+6T>C	N/A	NM_007294.3:c.5152+6T>C	chr17	43063868	-	D+6	Upstream SE	None	r.5075_5152del, p.(Asp1692_Trp1718delinsGly)	Uncertain significance	rs80358074	0.8826	DSB(-2.63)	74.34 ⇒ —	7.96 ⇒ 4.33 (-45.7%)	0.95 ⇒ 0.41 (-56.9%)	0	0.01	0	0.7	0.7
39	BRCA1	c.5153-26A>G	N/A	NM_007294.3:c.5153-26A>G	chr17	43063399	-	A-26	Downstream SE	None	r.5153_5193del, p.(Trp1718SerfsTer2)	Likely benign	rs80358109	0.8826	NAS(+61.6)	No effect to NSS	No effect to NSS	No effect to NSS	0.03	0.23	0.01	0	0.23
40	BRCA1	c.5157G>T	p.(=)	NM_007294.3:c.5157G>T	chr17	43063369	-	A+5	Normal (monoallelic expession)	None	None	Likely benign	rs28897697	0.8826	NAS(+2.96)	= 81.95	= 8.78	0.96 ⇒ 0.95 (-1.1%)	0	0.01	0	0.01	0.01
41	BRCA1	c.5198A>G	p.(Asp1733Gly)	NM_007294.3:c.5198A>G	chr17	43057131	-	A+5	Normal	None	None	Benign/Likely benign	rs80357270	0.8826	NDS(+68.16)	= 90.50	= 9.36	0.73 ⇒ 0.73 (-0.1%)	0	0	0	0	0
42	BRCA1	c.5207T>C	p.(Val1736Ala)	NM_007294.3:c.5207T>C	chr17	43057122	-	A+14	Normal	None	None	Pathogenic/Likely pathogenic	rs45553935	0.8826	NAS(+0.88)	= 90.50	= 9.36	0.73 ⇒ 0.70 (-3.6%)	0	0	0	0	0
43	BRCA1	c.5252G>A	p.(Arg1751Gln)	NM_007294.3:c.5252G>A	chr17	43057077	-	D-26	Normal	None	None	Benign	rs80357442	0.8826	NAS(+0.08)	No effect to NSS	No effect to NSS	No effect to NSS	0	0	0	0	0
44	BRCA1	c.5332+13G>T	N/A	NM_007294.3:c.5332+13G>T	chr17	43051050	-	D+13	Normal	None	None	Benign/Likely benign	rs372391060	0.8826	NDS(+58.9)	No effect to NSS	No effect to NSS	No effect to NSS	0	0	0	0	0
45	BRCA1	c.5407G>T	p.(Gly1803Cys)	NM_007294.3:c.5407G>T	chr17	43047703	-	A+1	Normal	None	None	Uncertain significance	-	0.8826	NAS(+4.66)	76.41 ⇒ 70.17 (-8.2%)	4.86 ⇒ 3.57 (-26.6%)	NA	0.01	0.13	0	0	0.13
46	BRCA1	c.5425G>T	p.(Val1809Phe)	NM_007294.3:c.5425G>T	chr17	43047685	-	A+19	Normal	None	None	Likely pathogenic	rs28897698	0.8826	No result	= 76.41	= 4.86	NA	0.06	0.13	0	0.08	0.13
47	BRCA1	c.5431C>A	p.(Gln1811Lys)	NM_007294.3:c.5431C>A	chr17	43047679	-	A+25	Normal	None	None	Not found	-	0.8826	NDS(+15.03)	No effect to NSS	No effect to NSS	No effect to NSS	0.04	0	0.03	0	0.04
48	BRCA1	c.5453A>G	p.(Asp1818Gly)	NM_007294.3:c.5453A>G	chr17	43047657	-	D-15	Upstream SE	None	r.5407_5467del, p.(Gly1803GlnfsTer11)	Likely pathogenic/Pathogenic/Uncertain significance	rs80357477	0.8826	NAS (+0.23)	No effect to NSS	No effect to NSS	No effect to NSS	0	0.39	0	0.34	0.39
49	BRCA2	c.79A>G	p.(Ile27Val)	NM_000059.3:c.79A>G	chr13	32319088	+	A+12	Normal	None	None	Benign/Uncertain significance	rs80359034	0.2086	NDS(+46.39)	No effect to NSS	No effect to NSS	No effect to NSS	0.01	0	0	0	0.01
50	BRCA2	c.167A>C	p.(Asn56Thr)	NM_000059.3:c.167A>C	chr13	32319176	+	A+100	Normal	None	None	Benign	rs80358454	0.2086	NAS(+61.41)	No effect to NSS	No effect to NSS	No effect to NSS	0	0	0	0	0
51	BRCA2	c.223G>C	p.(Ala75Pro)	NM_000059.3:c.223G>C	chr13	32319232	+	D-94	Normal	None	None	Benign	rs28897701	0.2086	No effect	No effect to NSS	No effect to NSS	No effect to NSS	0	0	0	0	0
52	BRCA2	c.280C>T	p.(Pro94Ser)	NM_000059.3:c.280C>T	chr13	32319289	+	D-37	Normal	None	None	Likely benign/Uncertain significance	rs80358531	0.2086	NAS(+0.94)	No effect to NSS	No effect to NSS	No effect to NSS	0	0	0	0	0
53	BRCA2	c.441A>G	p.(=)	NM_000059.3:c.441A>G	chr13	32326116	+	A+16	Normal	None	None	Likely benign	rs80358676	0.2086	NAS(+49.65)	No effect to NSS	No effect to NSS	No effect to NSS	0.04	0	0	0	0.04
54	BRCA2	c.475+4del	N/A	NM_000059.3:c.475+4del	chr13	32326153	+	D+4_del	Upstream SE	None	r.426_475del, p.(Pro143GlyfsTer23)	Likely pathogenic/Uncertain significance	rs276174848	0.2086	DSB(-10.54)	No effect to NSS	No effect to NSS	No effect to NSS	0	0	0	0.42	0.42
55	BRCA2	c.506A>G	p.(Lys169Arg)	NM_000059.3:c.506A>G	chr13	32326272	+	D-11	Normal	Normal (poor coverage)	None	Benign/Likely benign/Uncertain significance	rs80358730	0.2086	DSB(-1.09)	No effect to NSS	No effect to NSS	No effect to NSS	0.01	0.03	0.12	0.01	0.12
56	BRCA2	c.520C>T	p.(Arg174Cys)	NM_000059.3:c.520C>T	chr13	32326502	+	A+4	Downstream SE	None	r.517_631del, p.(Gly173SerfsTer19)	Uncertain significance	rs41293469	0.2086	ASB(-0.84)	= 94.42	= 10.00	0.98 ⇒ 0.99 (+0.5%)	0	0.27	0	0	0.27
57	BRCA2	c.598A>G	p.(Thr200Ala)	NM_000059.3:c.598A>G	chr13	32326580	+	D-34	Normal	None	None	Uncertain significance	rs398122543	0.2086	No effect	No effect to NSS	No effect to NSS	No effect to NSS	0	0	0.07	0	0.07
58	BRCA2	c.632-3C>G	N/A	NM_000059.3:c.632-3C>G	chr13	32329440	+	A-3	Intronic A3SS	None	r.631_632ins632-2_632-1, p.(Val211GlufsTer20)	Uncertain significance	rs568027879	0.2086	NAS(+53.36)	93.33 ⇒ 82.50 (-11.6%)	8.03 ⇒ —	0.96 ⇒ —	0.95	0.77	0	0	0.95
59	BRCA2	c.681+1G>A	N/A	NM_000059.3:c.681+1G>A	chr13	32329493	+	D+1	Triple SE upstream and downstream	None	r.632_1909del, p.(Val211_Ser636del)	Pathogenic/Likely pathogenic	rs398122565	0.2086	DSB(-32.47)	75.42 ⇒ —	8.56 ⇒ —	0.93 ⇒ —	0	0.6	0.54	1	1
60	BRCA2	c.772C>A	p.(Gln258Lys)	NM_000059.3:c.772C>A	chr13	32331009	+	D-22	Normal	None	None	Not found	-	0.2086	No result	No effect to NSS	No effect to NSS	No effect to NSS	0	0.02	0	0	0.02
61	BRCA2	c.1127T>G	p.(Phe376Val)	NM_000059.3:c.1127T>G	chr13	32332605	+	A+334	Normal (single exon RT-PCR)	Normal (poor coverage)	None	Likely benign/Uncertain significance	rs80358410	0.2086	NDS(+49.66)	No effect to NSS	No effect to NSS	No effect to NSS	0	0	0	0	0
62	BRCA2	c.1291A>C	p.(Thr431Pro)	NM_000059.3:c.1291A>C	chr13	32332769	+	A+498	Normal	None	None	Uncertain significance	rs864622399	0.2086	NAS(+4.75)	No effect to NSS	No effect to NSS	No effect to NSS	0	0	0	0	0
63	BRCA2	c.1480G>A	p.(Val494Met)	NM_000059.3:c.1480G>A	chr13	32332958	+	D-430	Normal (single exon RT-PCR)	Normal (poor coverage)	None	Uncertain significance	rs1555281919	0.2086	ASB(-35.04)	No effect to NSS	No effect to NSS	No effect to NSS	0	0	0	0	0
64	BRCA2	c.1804G>A	p.(Gly602Arg)	NM_000059.3:c.1804G>A	chr13	32333282	+	D-106	Normal	None	None	Benign	rs80358466	0.2086	NAS(+63.24)	No effect to NSS	No effect to NSS	No effect to NSS	0	0	0	0	0
65	BRCA2	c.1936A>C	p.(Ser646Arg)	NM_000059.3:c.1936A>C	chr13	32336291	+	A+27	Normal	None	None	Uncertain significance	rs587782589	0.2086	NAS(+2.52)	No effect to NSS	No effect to NSS	No effect to NSS	0	0	0	0	0
66	BRCA2	c.2803G>C	p.(Asp935His)	NM_000059.3:c.2803G>C	chr13	32337158	+	A+894	Normal	None	None	Benign/Likely benign/Uncertain significance	rs28897716	0.2086	NAS(+3.59)	No effect to NSS	No effect to NSS	No effect to NSS	0	0	0	0.01	0.01
67	BRCA2	c.2810A>C	p.(Gln937Pro)	NM_000059.3:c.2810A>C	chr13	32337165	+	A+901	Normal	None	None	Uncertain significance	rs730881516	0.2086	NAS(+14.21)	No effect to NSS	No effect to NSS	No effect to NSS	0	0	0	0	0
68	BRCA2	c.3032C>G	p.(Thr1011Arg)	NM_000059.3:c.3032C>G	chr13	32337387	+	A+1123	Normal	None	None	Likely benign/Uncertain significance	rs80358548	0.2086	NAS(+65)	No effect to NSS	No effect to NSS	No effect to NSS	0	0	0	0	0
69	BRCA2	c.3073A>G	p.(Lys1025Glu)	NM_000059.3:c.3073A>G	chr13	32337428	+	A+1164	Normal	None	None	Benign/Likely benign/Uncertain significance	rs80358550	0.2086	NAS(+0.09)	No effect to NSS	No effect to NSS	No effect to NSS	0	0	0	0	0
70	BRCA2	c.6937+1G>T	N/A	NM_000059.3:c.6937+1G>T	chr13	32344654	+	D+1	Normal	None	None	Uncertain significance	rs886040935	0.2086	DSB(-33.63)	73.70 ⇒ —	4.79 ⇒ —	0.64 ⇒ —	0	0.01	0.03	0.95	0.95
71	BRCA2	c.6938-4C>T	N/A	NM_000059.3:c.6938-4C>T	chr13	32346823	+	A-4	Normal	None	None	Not found	-	0.2086	ASB(-0.8)	= 83.29	5.54 ⇒ 5.14 (-7.2%)	— ⇒ 0.56	0.01	0	0	0	0.01
72	BRCA2	c.7021C>T	p.(Arg2341Cys)	NM_000059.3:c.7021C>T	chr13	32354874	+	A+14	Normal	None	None	Uncertain significance	rs41293505	0.2086	ASB(-0.62)	= 82.03	= 10.37	0.56 ⇒ 0.60 (+8.0%)	0	0.04	0	0	0.04
73	BRCA2	c.7610A>G	p.(His2537Arg)	NM_000059.3:c.7610A>G	chr13	32356602	+	D-8	Normal	None	None	Uncertain significance	rs80358988	0.2086	NDS(+62.33)	No effect to NSS	No effect to NSS	No effect to NSS	0	0	0	0	0
74	BRCA2	c.7822C>G	p.(Pro2608Ala)	NM_000059.3:c.7822C>G	chr13	32362539	+	A+17	Normal	None	None	Uncertain significance	rs879255308	0.2086	ASB(-0.72)	No effect to NSS	No effect to NSS	No effect to NSS	0.01	0	0	0	0.01
75	BRCA2	c.8192A>G	p.(Gln2731Arg)	NM_000059.3:c.8192A>G	chr13	32363394	+	D-140	Normal	None	None	Likely benign/Uncertain significance	rs753837544	0.2086	NDS(+13.69)	No effect to NSS	No effect to NSS	No effect to NSS	0.01	0	0	0	0.01
76	BRCA2	c.8258T>C	p.(Leu2753Pro)	NM_000059.3:c.8258T>C	chr13	32363460	+	D-74	Normal	None	None	Uncertain significance	rs786203357	0.2086	No result	No effect to NSS	No effect to NSS	No effect to NSS	0	0	0	0	0
77	BRCA2	c.8331+2T>C	N/A	NM_000059.3:c.8331+2T>C	chr13	32363535	+	D+2	Normal	None	None	Pathogenic/Likely pathogenic	rs398122602	0.2086	DSB(-30.88)	87.54 ⇒ 87.12 (-0.5%)	8.88 ⇒ —	0.96 ⇒ —	0	0	0.02	0.93	0.93
78	BRCA2	c.8378G>T	p.(Gly2793Val)	NM_000059.3:c.8378G>T	chr13	32370448	+	A+47	Downstream SE	None	r.8332_8487del, p.(Ile2778_Gln2829del)	Uncertain significance	rs80359083	0.2086	No effect	No effect to NSS	No effect to NSS	No effect to NSS	0.36	0.14	0	0	0.36
79	BRCA2	c.8486A>G	p.(Gln2829Arg)	NM_000059.3:c.8486A>G	chr13	32370556	+	D-2	Upstream SE	None	r.8332_8487del, p.(Ile2778_Gln2829del)	Likely pathogenic/Pathogenic/Uncertain significance	rs80359100	0.2086	DSB(-5.47)	84.50 ⇒ 75.54 (-10.6%)	9.46 ⇒ 7.63 (-19.3%)	0.95 ⇒ 0.91 (-4.2%)	0	0	0.03	0.36	0.36
80	BRCA2	c.8963G>A	p.(Ser2988Asn)	NM_000059.3:c.8963G>A	chr13	32379759	+	A+10	Normal	None	None	Likely benign/Uncertain significance	rs778052683	0.2086	ASB(-41.56)	= 82.36	= 10.35	0.53 ⇒ 0.47 (-11.2%)	0.01	0.03	0	0	0.03
81	BRCA2	c.9104A>C	p.(Tyr3035Ser)	NM_000059.3:c.9104A>C	chr13	32379900	+	D-14	Normal	None	None	Likely benign/Uncertain significance	rs80359165	0.2086	No effect	No effect to NSS	No effect to NSS	No effect to NSS	0	0	0.01	0	0.01
82	BRCA2	c.9104A>G	p.(Tyr3035Cys)	NM_000059.3:c.9104A>G	chr13	32379900	+	D-14	Normal	None	None	Likely benign/Uncertain significance	rs80359165	0.2086	NAS(+0.24)	No effect to NSS	No effect to NSS	No effect to NSS	0	0	0.01	0	0.01
83	BRCA2	c.9242T>C	p.(Val3081Ala)	NM_000059.3:c.9242T>C	chr13	32380131	+	D-15	Normal	None	None	Likely benign/Uncertain significance	rs80359189	0.2086	No effect	No effect to NSS	No effect to NSS	No effect to NSS	0	0	0	0	0
84	BRCA2	c.9367A>G	p.(Ser3128Gly)	NM_000059.3:c.9367A>G	chr13	32394799	+	A+111	Normal	None	None	Uncertain significance	rs80359208	0.2086	NAS(+48.87)	No effect to NSS	No effect to NSS	No effect to NSS	0.19	0	0	0	0.19
85	BRCA2	c.9456G>T	p.(Glu3152Asp)	NM_000059.3:c.9456G>T	chr13	32394888	+	D-46	Normal	None	None	Not found	-	0.2086	NAS(+0.8)	No effect to NSS	No effect to NSS	No effect to NSS	0	0	0	0	0
86	BRCA2	c.9502-13C>G	N/A	NM_000059.3:c.9502-13C>G	chr13	32396885	+	A-13	Normal	Normal within threshold limits	None	Not found	-	0.2086	NDS(+66.25)	No effect to NSS	No effect to NSS	No effect to NSS	0.24	0.71	0	0	0.71
87	BRCA2	c.9586A>G	p.(Lys3196Glu)	NM_000059.3:c.9586A>G	chr13	32396982	+	D-63	Normal	None	None	Benign/Likely benign/Uncertain significance	rs80359228	0.2086	No result	No effect to NSS	No effect to NSS	No effect to NSS	0	0	0	0	0
88	BRCA2	c.9604C>T	p.(Pro3202Ser)	NM_000059.3:c.9604C>T	chr13	32397000	+	D-45	Normal	None	None	Uncertain significance	rs1555289789	0.2086	NDS(+68.2)	No effect to NSS	No effect to NSS	No effect to NSS	0	0	0	0	0
89	BRCA2	c.10045A>G	p.(Thr3349Ala)	NM_000059.3:c.10045A>G	chr13	32398558	+	A+367	Normal	None	None	Benign	rs80358387	0.2086	No result	No effect to NSS	No effect to NSS	No effect to NSS	0	0.05	0	0	0.05
90	BRCA2	c.10249 T>C	p. (Tyr3417 His)	NM_000059.3:c.10249T>C	chr13	32398762	+	A+601	Normal (single exon RT-PCR)	Normal (poor coverage)	None	Likely benign/Uncertain significance	rs535952730	0.2086	NAS(-1)	No effect to NSS	No effect to NSS	No effect to NSS	0	0	0	0	0
91	CHD2	c.4138-6T>G	N/A	NM_001271.3:c.4138-6T>G	chr15	93002171	+	A-6	Downstream SE	None	r.4138_4278del; p.(Asp1380_Lys1426del)	Not found	-	10.95	ASB(-3.3)	89.45 ⇒ 83.96 (-6.1%)	9.81 ⇒ 7.34 (-25.1%)	0.98 ⇒ 0.88 (-10.0%)	#N/A	#N/A	#N/A	#N/A	#N/A
92	COL11A2	c.2682G>A	p.(=)	NM_080680.2:c.2682G>A	chr6	33173502	-	A+42	Normal	None	None	Likely benign/Uncertain significance	rs113067047	0.3101	DSB(-11.11)	91.09 ⇒ 78.95 (-13.3%)	10.91 ⇒ 9.09 (-16.7%)	0.99 ⇒ 0.92 (-7.2%)	0.01	0	0	0.06	0.06
93	COL3A1	c.3133G>A	p.(Ala1045Thr)	NM_000090.3:c.3133G>A	chr2	189006384	+	A+40	Normal	None	None	Benign/Likely benign/Uncertain significance	rs149722210	0	No effect	No effect to NSS	No effect to NSS	No effect to NSS	0	0	0	0	0
94	COL3A1	c.1815+5G>A	N/A	NM_000090.3:c.1815+5G>A	chr2	188997223	+	D+5	Normal	None	None	Benign/Likely benign/Uncertain significance	rs146652498	0	DSB(-40.26)	89.21 ⇒ 77.06 (-13.6%)	10.65 ⇒ 7.79 (-26.9%)	1.00 ⇒ 0.85 (-14.8%)	0	0	0	0	0
95	COL4A1	c.324+1G>A	N/A	NM_001845.4:c.324+1G>A	chr13	110212573	-	D+1	Upstream SE	None	r.283_327del, p.(Pro95_Gly109del)	Pathogenic	rs1085307816	0	DSB(-35.57)	NA	5.55 ⇒ —	0.52 ⇒ —	0	0.52	0.2	0.97	0.97
96	COL5A1	c.1195G>A	p.(Gly399Ser)	NM_000093.3:c.1195G>A	chr9	134731526	+	A+31	Normal	None	None	Not found	-	0	No result	No effect to NSS	No effect to NSS	No effect to NSS	0.01	0	0	0	0.01
97	DCTN1	c.414+1G>A	N/A	NM_004082.4:c.414+1G>A	chr2	74376741	-	D+1	Normal (constitutive triple SE)	None	None	Uncertain significance	rs576198476	27.81	DSB(-35.64)	NA	0.25 ⇒ —	NA	0	0.02	0.06	0.05	0.06
98	DICER1	c.1509G>A	p.(=)	NM_030621.4:c.1509G>A	chr14	95117622	-	D-1	Upstream SE	None	r.1377_1509del, p.(Leu460TyrfsTer19)	Uncertain significance	-	8.955	DSB(-12.27)	84.25 ⇒ 72.11 (-14.4%)	8.77 ⇒ 4.11 (-53.2%)	0.94 ⇒ —	0	0	0.12	0.51	0.51
99	DKC1	c.915+10G>A	N/A	NM_001363.3:c.915+10G>A	chrX	154769320	+	D+10	Intronic A5SS	PSI (A5SS) = 20.1%	r.915_916ins915+1_915+11, p.(Asn307SerfsTer3)	Not found	-	7.531	NDS(+5.5)	No effect to NSS	No effect to NSS	No effect to NSS	0	0	0.87	0.02	0.87
100	EDA	c.957C>G	p.(Ser319Arg)	NM_001399.4:c.957C>G	chrX	70035390	+	A+33	Normal	None	None	Not found	-	0.1835	NDS(+43.25)	No effect to NSS	No effect to NSS	No effect to NSS	#N/A	#N/A	#N/A	#N/A	#N/A
101	ENPP1	c.241G>T	p.(Val81Leu)	NM_006208.2:c.241G>T	chr6	131847776	+	A+1	Downstream SE	None	r.241_313del, p.(Val81LeufsTer30)	Not found	-	0.03507	ASB(-4.35)	95.45 ⇒ 89.20 (-6.5%)	14.79 ⇒ 12.22 (-17.3%)	0.99 ⇒ 0.97 (-2.6%)	0	0.34	0	0	0.34
102	FBN1	c.184C>T	p.(Arg62Cys)	NM_000138.4:c.184C>T	chr15	48613073	-	A+20	Normal	None	None	Pathogenic/Likely pathogenic	rs25403	25.57	NDS(+0.22)	No effect to NSS	No effect to NSS	No effect to NSS	0	0	0	0	0
103	FBN1	c.247+9A>G	N/A	NM_000138.4:c.247+9A>G	chr15	48613001	-	D+9	Intronic A5SS	None	r.247_248ins247+1_247+4, p.(Pro83ArgfsTer47)	Not found	-	25.57	NDS(+16.15)	No effect to NSS	No effect to NSS	No effect to NSS	0	0	0.95	0.08	0.95
104	FBN1	c.364C>T	p.(Arg122Cys)	NM_000138.4:c.364C>T	chr15	48600217	-	A+18	Normal	None	None	Pathogenic	rs137854467	25.57	No effect	= 83.20	= 7.13	0.87 ⇒ 0.91 (+4.1%)	0	0.04	0	0	0.04
105	FBN1	c.433T>C	p.(Cys145Arg)	NM_000138.4:c.433T>C	chr15	48600148	-	D-10	Normal	None	None	Likely pathogenic/Uncertain significance	rs1555405031	25.57	No effect	No effect to NSS	No effect to NSS	No effect to NSS	0	0	0.09	0	0.09
106	FBN1	c.442+1G>A	N/A	NM_000138.4:c.442+1G>A	chr15	48600138	-	D+1	Upstream SE	None	r.347_442del, p.(Ile116_Pro148delinsThr)	Likely pathogenic	rs868403743	25.57	DSB(-30.48)	86.38 ⇒ —	10.74 ⇒ —	0.99 ⇒ —	0	0	0	0.87	0.87
107	FBN1	c.538+4A>G	N/A	NM_000138.4:c.538+4A>G	chr15	48596279	-	D+4	Normal	None	None	Benign/Likely benign	rs375721252	25.57	DSB(-9.93)	79.53 ⇒ —	8.73 ⇒ 4.58 (-47.5%)	0.83 ⇒ 0.43 (-48.7%)	0	0	0	0.23	0.23
108	FBN1	c.640G>A	p.(Gly214Ser)	NM_000138.4:c.640G>A	chr15	48537707	-	A+102	Normal	None	None	Pathogenic	rs794728162	25.57	NAS (+57.68)	No effect to NSS	No effect to NSS	No effect to NSS	0	0	0	0	0
109	FBN1	c.736G>A	p.(=)	NM_000138.4:c.736G>A	chr15	48537611	-	D-1	Upstream SE	None	r.539_736del, p.(Tyr181_Asp246del)	Not found	-	25.57	DSB(-12.49)	81.76 ⇒ —	8.14 ⇒ 1.69 (-79.3%)	0.97 ⇒ —	0	0	0.01	0.77	0.77
110	FBN1	c.989-1G>A	N/A	NM_000138.4:c.989-1G>A	chr15	48520818	-	A-1	Upstream SE	None	r.989_1147del, p.(Asp330_Thr382del)	Not found	-	25.57	ASB(-31.77)	89.50 ⇒ —	11.49 ⇒ —	0.98 ⇒ —	0.34	0.89	0	0	0.89
111	FBN1	c.1148-2A>G	N/A	NM_000138.4:c.1148-2A>G	chr15	48516364	-	A-2	Upstream SE, Exonic A3SS	None	r.1148_1327del, p.(Glu383_Arg443delinsGly) and a new cryptic acceptor site r.1148_1149del, p.(Glu383GlyfsTer68)	Pathogenic/Likely pathogenic	rs397515756	25.57	ASB(-35.88)	88.13 ⇒ —	8.57 ⇒ —	0.96 ⇒ —	0.47	0.99	0	0	0.99
112	FBN1	c.1169C>T	p.(Ser390Phe)	NM_000138.4:c.1169C>T	chr15	48516341	-	A+22	Normal	None	None	Uncertain significance	rs746385384	25.57	No effect	No effect to NSS	No effect to NSS	No effect to NSS	0	0.02	0	0	0.02
113	FBN1	c.1426T>A	p.(Cys476Ser)	NM_000138.4:c.1426T>A	chr15	48515429	-	D-43	Normal	None	None	Not found	-	25.57	NAS (+75.23)	No effect to NSS	No effect to NSS	No effect to NSS	0	0	0	0.05	0.05
114	FBN1	c.1510T>C	p.(Cys504Arg)	NM_000138.4:c.1510T>C	chr15	48513627	-	A+42	Normal	None	None	Pathogenic	rs1555400288	25.57	NAS(+0.21)	No effect to NSS	No effect to NSS	No effect to NSS	0	0	0	0.03	0.03
115	FBN1	c.1588G>A	p.(Asp530Asn)	NM_000138.4:c.1588G>A	chr15	48513549	-	D-1	Normal	None	None	Not found	-	25.57	DSB(-12.09)	81.75 ⇒ —	8.98 ⇒ 3.50 (-61.0%)	0.96 ⇒ —	0	0	0.02	0.25	0.25
116	FBN1	c.1595A>G	p.(Asp532Gly)	NM_000138.4:c.1595A>G	chr15	48510163	-	A+7	Normal	None	None	Uncertain significance	rs745422205	25.57	NDS(+41.12)	= 75.51	= 6.60	0.78 ⇒ 0.86 (+11.3%)	0	0	0	0	0
117	FBN1	c.1633C>T	p.(Arg545Cys)	NM_000138.4:c.1633C>T	chr15	48510125	-	A+45	Normal	None	None	Pathogenic	rs730880099	25.57	No effect	No effect to NSS	No effect to NSS	No effect to NSS	0	0	0	0	0
118	FBN1	c.1846G>A	p.(Glu616Lys)	NM_000138.4:c.1846G>A	chr15	48505139	-	A+9	Normal	None	None	Likely pathogenic/Uncertain significance	rs397515764	25.57	NDS(+6.71)	No effect to NSS	No effect to NSS	No effect to NSS	0	0	0	0	0
119	FBN1	c.1883G>A	p.(Cys628Tyr)	NM_000138.4:c.1883G>A	chr15	48505102	-	A+46	Normal	None	None	Not found	-	25.57	NDS(+7.72)	No effect to NSS	No effect to NSS	No effect to NSS	0.02	0	0	0	0.02
120	FBN1	c.1909T>C	p.(Cys637Arg)	NM_000138.4:c.1909T>C	chr15	48505076	-	D-52	Normal	None	None	Likely pathogenic	rs869025404	25.57	No result	No effect to NSS	No effect to NSS	No effect to NSS	0	0	0.01	0	0.01
121	FBN1	c.1916G>A	p.(Cys639Tyr)	NM_000138.4:c.1916G>A	chr15	48505069	-	D-45	Normal	None	None	Likely pathogenic	rs878853676	25.57	No effect	No effect to NSS	No effect to NSS	No effect to NSS	0	0	0	0	0
122	FBN1	c.2293G>A	p.(Asp765Asn)	NM_000138.4:c.2293G>A	chr15	48497266	-	D-1	Exonic A5SS	None	r.2290_2293del, p.(Val764IlefsTer7)	Not found	-	25.57	DSB(-11.77)	77.67 ⇒ —	6.29 ⇒ 0.43 (-93.2%)	0.41 ⇒ —	0	0	0.88	0.41	0.88
123	FBN1	c.2369G>A	p.(Cys2369Tyr)	NM_000138.4:c.2369G>A	chr15	48496150	-	D-51	Normal	None	None	Pathogenic	rs193922188	25.57	No result	No effect to NSS	No effect to NSS	No effect to NSS	0	0	0	0	0
124	FBN1	c.2638G>A	p.(Gly880Ser)	NM_000138.4:c.2638G>A	chr15	48495162	-	D-40	Normal	None	None	Pathogenic	rs794728194	25.57	NAS(+47.56)	No effect to NSS	No effect to NSS	No effect to NSS	0	0	0.02	0	0.02
125	FBN1	c.2645C>T	p.(Ala882Val)	NM_000138.4:c.2645C>T	chr15	48495155	-	D-33	Normal	None	None	Pathogenic/Likely pathogenic	rs794728195	25.57	NSS(+72.24)	No effect to NSS	No effect to NSS	No effect to NSS	0	0	0.01	0	0.01
126	FBN1	c.2927G>A	p.(Arg976His)	NM_000138.4:c.2927G>A	chr15	48490006	-	A+73	Normal	None	None	Likely benign/Uncertain significance	rs140954477	25.57	No effect	No effect to NSS	No effect to NSS	No effect to NSS	0	0	0	0	0
127	FBN1	c.2952C>A	p.(Val984Val)	NM_000138.4:c.2952C>A	chr15	48489981	-	A+98	Normal	None	None	Uncertain significance	rs374670384	25.57	NAS(+54.88)	No effect to NSS	No effect to NSS	No effect to NSS	0	0	0	0	0
128	FBN1	c.2953G>A	p.(Gly985Arg)	NM_000138.4:c.2953G>A	chr15	48489980	-	A+99	Normal	None	None	Pathogenic/Likely pathogenic	rs794728199	25.57	NAS(+48.2)	No effect to NSS	No effect to NSS	No effect to NSS	0	0	0	0	0
129	FBN1	c.3124G>C	p.(Gly1042Arg)	NM_000138.4:c.3124G>C	chr15	48488452	-	A+42	Normal (monoallelic expession)	None	None	Not found	-	25.57	NAS(+5.05)	No effect to NSS	No effect to NSS	No effect to NSS	0	0	0	0	0
130	FBN1	c.3197G>C	p.(Arg1066Thr)	NM_000138.4:c.3197G>C	chr15	48488379	-	D-12	Normal	None	None	Uncertain significance	rs376659156	25.57	No result	No effect to NSS	No effect to NSS	No effect to NSS	0	0	0	0	0
131	FBN1	c.3209-13T>A	N/A	NM_000138.4:c.3209-13T>A	chr15	48488254	-	A-13	Intronic A3SS	None	r.3208_3209ins3209-11_3209-1, p.(Asp1070ValfsTer22)	Uncertain significance	rs1555398650	25.57	NAS(+50.48)	91.76 ⇒ —	7.53 ⇒ 1.88 (-75.1%)	0.86 ⇒ 0.42 (-51.1%)	1	0.76	0	0	1
132	FBN1	c.3268C>T	p.(Pro1090Ser)	NM_000138.4:c.3268C>T	chr15	48488182	-	A+60	Normal	None	None	Likely pathogenic	rs1555398633	25.57	No effect	No effect to NSS	No effect to NSS	No effect to NSS	0	0	0	0	0
133	FBN1	c.3332G>A	p.(Cys1111Tyr)	NM_000138.4:c.3332G>A	chr15	48488118	-	D-6	Normal	None	None	Pathogenic	rs1566909766	25.57	No result	No effect to NSS	No effect to NSS	No effect to NSS	0	0	0	0	0
134	FBN1	c.3344A>G	p.(Asp1115Gly)	NM_000138.4:c.3344A>G	chr15	48487431	-	A+7	Normal	None	None	Pathogenic/Likely pathogenic	rs794728203	25.57	NDS(+46.37)	No effect to NSS	No effect to NSS	No effect to NSS	0	0	0	0	0
135	FBN1	c.3463+3A>G	N/A	NM_000138.4:c.3463+3A>C	chr15	48487309	-	D+3	Normal	None	None	Not found	-	25.57	DSB(-1.27)	81.94 ⇒ 72.06 (-12.1%)	10.48 ⇒ 3.77 (-64.0%)	0.99 ⇒ —	0	0	0.72	0.15	0.72
136	FBN1	c.3509G>A	p.(Arg1170His)	NM_000138.4:c.3509G>A	chr15	48487155	-	A+46	Normal	None	None	Likely benign/Uncertain significance	rs137854475	25.57	No effect	No effect to NSS	No effect to NSS	No effect to NSS	0	0	0	0	0
137	FBN1	c.3533A>G	p.(Tyr1178Cys)	NM_000138.4:c.3533A>G	chr15	48487131	-	D-57	Normal	None	None	Likely pathogenic	rs1555398515	25.57	NDS(+52.16)	No effect to NSS	No effect to NSS	No effect to NSS	0	0	0	0	0
138	FBN1	c.3712G>A	p.(Asp1238Asn)	NM_000138.4:c.3712G>A	chr15	48485374	-	D-1	Normal	None	None	Likely pathogenic/Pathogenic/Uncertain significance	rs794728208	25.57	DSB(-11.24)	86.72 ⇒ 74.59 (-14.0%)	10.90 ⇒ 8.28 (-24.0%)	0.99 ⇒ 0.96 (-3.7%)	0	0	0.54	0.03	0.54
139	FBN1	c.3713_3714delinsCA	p.(Asp1238Ala)	NM_000138.4:c.3713_3714delinsCA	chr15	48483943	-	A+1_A+2_delins	Normal	None	None	Not found	-	25.57	ASB(-0.64)	94.70 ⇒ 92.86 (-2.0%)	7.71 ⇒ 6.98 (-9.4%)	0.97 ⇒ 0.95 (-2.9%)	#N/A	#N/A	#N/A	#N/A	#N/A
140	FBN1	c.3772C>T	p.(Pro1258Ser)	NM_000138.4:c.3772C>T	chr15	48483884	-	A+60	Normal	None	None	Uncertain significance	rs397515795	25.57	No result	No effect to NSS	No effect to NSS	No effect to NSS	0	0	0	0	0
141	FBN1	c.3963A>G	p.(=)	NM_000138.4:c.3963A>G	chr15	48481656	-	D-2	Normal	None	None	Likely pathogenic	rs140648	25.57	DSB(-5.4)	85.46 ⇒ 76.50 (-10.5%)	6.99 ⇒ 5.31 (-24.1%)	0.87 ⇒ 0.45 (-48.6%)	0	0	0.35	0.45	0.45
142	FBN1	c.3964G>C	p.(Asp1322His)	NM_000138.4:c.3964G>C	chr15	48481655	-	D-1	Upstream SE	None	r.3839_3964del, p.(Val1281_Asp1322del)	Not found	-	25.57	DSB(-12.24)	85.46 ⇒ 72.15 (-15.6%)	6.99 ⇒ 3.78 (-45.9%)	0.87 ⇒ 0.42 (-51.7%)	0	0	0.02	0.97	0.97
143	FBN1	c.3974A>T	p.(Glu1325Val)	NM_000138.4:c.3974A>T	chr15	48474641	-	A+10	Normal	None	None	Not found	-	25.57	NDS(+51.07)	No effect to NSS	No effect to NSS	No effect to NSS	0	0	0	0	0
144	FBN1	c.4027G>A	p.(Ala1343Thr)	NM_000138.4:c.4027G>A	chr15	48474588	-	D-61	Normal	None	None	Not found	-	25.57	NAS(+0.09)	No effect to NSS	No effect to NSS	No effect to NSS	0	0	0	0	0
145	FBN1	c.4031G>A	p.(Gly1344Glu)	NM_000138.4:c.4031G>A	chr15	48474584	-	D-57	Normal	None	None	Uncertain significance	rs1555397725	25.57	No result	No effect to NSS	No effect to NSS	No effect to NSS	0	0	0	0	0
146	FBN1	c.4096G>A	p.(Glu1366Lys)	NM_000138.4:c.4096G>A	chr15	48474369	-	A+9	Normal	None	None	Pathogenic/Likely pathogenic	rs763449629	25.57	No effect	= 79.84	= 3.29	— ⇒ 0.49	0	0	0	0	0
147	FBN1	c.4337-48dup	N/A	NM_000138.4:c.4337-48dup	chr15	48470803	-	A-48_ins	Normal	None	None	Not found	-	25.57	NAS(+4.62)	No effect to NSS	No effect to NSS	No effect to NSS	0	0	0	0	0
148	FBN1	c.4343A>G	p.(Asp1448Gly)	NM_000138.4:c.4343A>G	chr15	48470750	-	A+7	Normal	None	None	Uncertain significance	rs794728222	25.57	NDS(+41.12)	NA	= 7.78	0.80 ⇒ 0.87 (+9.1%)	0	0	0	0	0
149	FBN1	c.4582G>T	p.(Asp1528Tyr)	NM_000138.4:c.4582G>T	chr15	48468412	-	D-1	Upstream SE	None	r.4460_4582del, p.(Val1488_Asp1528del)	Not found	-	25.57	DSB(-11.94)	82.03 ⇒ —	8.85 ⇒ 3.14 (-64.5%)	0.96 ⇒ —	0	0	0.13	0.04	0.13
150	FBN1	c.4582+5_4582+12del	N/A	NM_000138.4:c.4582+5_4582+12del	chr15	48468399	-	D+5_D+12_del	Upstream SE	None	r.4460_4582del, p.(Val1488_Asp1528del)	Not found	-	25.57	DSB(-13.37)	82.03 ⇒ —	8.85 ⇒ 3.23 (-63.5%)	0.96 ⇒ —	#N/A	#N/A	#N/A	#N/A	#N/A
151	FBN1	c.4747+5G>A	N/A	NM_000138.4:c.4747+5G>A	chr15	48467933	-	D+5	Exonic A5SS	None	r.4700_4747del, p.(Gly1567_Ser1583delinsAla)	Not found	-	25.57	DSB(-13.64)	87.38 ⇒ 75.23 (-13.9%)	8.31 ⇒ 2.07 (-75.0%)	0.98 ⇒ —	0.02	0	0.03	0.89	0.89
152	FBN1	c.4780G>A	p.(Gly1594Ser)	NM_000138.4:c.4780G>A	chr15	48465826	-	A+33	Normal	None	None	Not found	-	25.57	NDS(+14.33)	No effect to NSS	No effect to NSS	No effect to NSS	0	0	0	0	0
153	FBN1	c.4942+3_4942+9del	N/A	NM_000138.4:c.4942+3_4942+9del	chr15	48465558	-	D+3_D+9_del	Intronic A5SS	None	r.4942_4943insgtcctg p.(Asp1647_Asp1648insGlyPro)	Not found	-	25.57	DSB(-23.6)	79.03 ⇒ —	6.41 ⇒ —	0.60 ⇒ —	#N/A	#N/A	#N/A	#N/A	#N/A
154	FBN1	c.5021G>A	p.(Cys1674Tyr)	NM_000138.4:c.5021G>A	chr15	48463943	-	D-45	Normal	None	None	Pathogenic	rs794728233	25.57	No result	No effect to NSS	No effect to NSS	No effect to NSS	0	0	0	0	0
155	FBN1	c.5296G>A	p.(Asp1766Asn)	NM_000138.4:c.5296G>A	chr15	48460246	-	D-1	Upstream SE	None	r.5225_5296del, p.(Asp1766Asn)	Not found	-	25.57	DSB(-11.49)	83.00 ⇒ 70.86 (-14.6%)	9.27 ⇒ 5.79 (-37.5%)	0.98 ⇒ 0.47 (-52.7%)	0	0	0.01	0.91	0.91
156	FBN1	c.5372G>T	p.(Cys1791Phe)	NM_000138.4:c.5372G>T	chr15	48456687	-	D-51	Normal	None	None	Not found	-	25.57	NAS(+3.99)	No effect to NSS	No effect to NSS	No effect to NSS	0	0	0	0	0
157	FBN1	c.5377T>C	p.(Cys1793Arg)	NM_000138.4:c.5377T>C	chr15	48456682	-	D-46	Normal	None	None	Pathogenic	-	25.57	NAS(+0.53)	No effect to NSS	No effect to NSS	No effect to NSS	0	0	0	0	0
158	FBN1	c.5497T>C	p.(Cys1833Arg)	NM_000138.4:c.5497T>C	chr15	48452610	-	D-49	Normal	None	None	Not found	-	25.57	No result	No effect to NSS	No effect to NSS	No effect to NSS	0	0	0	0.01	0.01
159	FBN1	c.5627G>A	p.(Cys1876Tyr)	NM_000138.4:c.5627G>A	chr15	48448812	-	D-45	Normal	None	None	Pathogenic	rs112728248	25.57	No effect	No effect to NSS	No effect to NSS	No effect to NSS	0	0	0	0	0
160	FBN1	c.5678A>G	p.(Asn1893Ser)	NM_000138.4:c.5678A>G	chr15	48446816	-	A+7	Normal	None	None	Not found	-	25.57	NAS(+74.19)	No effect to NSS	No effect to NSS	No effect to NSS	0	0	0	0	0
161	FBN1	c.5707G>A	p.(Gly1903Arg)	NM_000138.4:c.5707G>A	chr15	48446787	-	A+36	Normal	None	None	Not found	-	25.57	NAS(+68.31)	No effect to NSS	No effect to NSS	No effect to NSS	0	0	0	0	0
162	FBN1	c.5788+5G>A	N/A	NM_000138.4:c.5788+5G>A	chr15	48446701	-	D+5	Upstream SE	None	r.5672_5788del, p.(Ile1892_Asp1930del)	Pathogenic	rs193922219	25.57	DSB(-38.32)	80.72 ⇒ —	6.60 ⇒ 0.81 (-87.7%)	0.91 ⇒ —	0	0	0.47	0.35	0.47
163	FBN1	c.5789A>G	p.(Asp1930Gly)	NM_000138.4:c.5789A>G	chr15	48445504	-	A+1	Normal	None	None	Not found	-	25.57	NAS(+3.41)	87.27 ⇒ 91.18 (+4.5%)	8.02 ⇒ 8.41 (+5.0%)	0.74 ⇒ 0.89 (+21.6%)	0	0.01	0	0	0.01
164	FBN1	c.5834G>A	p.(Gly1945Asp)	NM_000138.4:c.5834G>A	chr15	48445459	-	A+46	Normal	None	None	Uncertain significance	rs1555395760	25.57	No effect	No effect to NSS	No effect to NSS	No effect to NSS	0.01	0	0	0	0.01
165	FBN1	c.5926G>A	p.(Glu1976Lys)	NM_000138.4:c.5926G>A	chr15	48444652	-	A+9	Normal	None	None	Not found	-	25.57	No effect	No effect to NSS	No effect to NSS	No effect to NSS	0.01	0	0	0.03	0.03
166	FBN1	c.6031T>G	p.(Cys2011Gly)	NM_000138.4:c.6031T>G	chr15	48444547	-	D-7	Normal	None	None	Not found	-	25.57	DSB(-35.6)	= 84.28	= 9.45	0.92 ⇒ 0.80 (-12.9%)	0	0	0.02	0	0.02
167	FBN1	c.6158G>A	p.(Cys2053Tyr)	NM_000138.4:c.6158G>A	chr15	48441726	-	D-6	Normal	None	None	Pathogenic	rs363805	25.57	NDS(+1.55)	= 99.69	= 11.00	1.00 ⇒ 1.00 (-0.0%)	0	0	0.01	0	0.01
168	FBN1	c.6164-3C>T	N/A	NM_000138.4:c.6164-3C>T	chr15	48437920	-	A-3	Normal	None	None	Likely benign/Uncertain significance	rs571365493	25.57	ASB(-8.55)	82.35 ⇒ 76.17 (-7.5%)	6.96 ⇒ 6.32 (-9.2%)	NA	0	0.08	0	0	0.08
169	FBN1	c.6251G>C	p.(Cys2084Ser)	NM_000138.4:c.6251G>C	chr15	48437830	-	D-63	Normal	None	None	Not found	-	25.57	No effect	No effect to NSS	No effect to NSS	No effect to NSS	0	0	0	0	0
170	FBN1	c.6313+3A>T	N/A	NM_000138.4:c.6313+3A>T	chr15	48437765	-	D+3	Intronic A5SS	None	r.6313_6314ins6313+1_6313+57, p.(Pro2104_Ala2106ins19Ter19)	Not found	-	25.57	DSB(-7.26)	81.01 ⇒ 71.13 (-12.2%)	8.35 ⇒ 4.88 (-41.6%)	0.98 ⇒ —	0.01	0	0	0.85	0.85
171	FBN1	c.6453C>T	p.(=)	NM_000138.4:c.6453C>T	chr15	48437004	-	D-44	Exonic A5SS	None	r.6452_6496del p.(Cys2151_Asp2166delinsTyr)	Pathogenic/Likely pathogenic	rs794728251	25.57	NDS(+49.11)	No effect to NSS	No effect to NSS	No effect to NSS	0	0	0.84	0.3	0.84
172	FBN1	c.6694T>C	p.(Cys2232Arg)	NM_000138.4:c.6694T>C	chr15	48432911	-	D-46	Normal	None	None	Likely pathogenic	rs869025411	25.57	No effect	No effect to NSS	No effect to NSS	No effect to NSS	0	0	0	0	0
173	FBN1	c.6740-3C>G	N/A	NM_000138.4:c.6740-3C>G	chr15	48430805	-	A-3	Intronic A3SS	None	r.6739_6740ins6740-2_6740-1, p.(Asp2247GlufsTer45)	Likely pathogenic	rs1566894334	25.57	NAS(+58.51)	90.80 ⇒ 79.98 (-11.9%)	8.30 ⇒ —	0.96 ⇒ —	0.99	0.99	0	0	0.99
174	FBN1	c.6815A>G	p.(Tyr2272Cys)	NM_000138.4:c.6815A>G	chr15	48430727	-	D-57	Normal	None	None	Not found	-	25.57	NDS(+50.18)	No effect to NSS	No effect to NSS	No effect to NSS	0	0	0	0	0
175	FBN1	c.7003C>T	p.(Arg2335Trp)	NM_000138.4:c.7003C>T	chr15	48427768	-	A+6	Normal	None	None	Uncertain significance	rs794728262	25.57	ASB(-0.59)	= 82.68	= 7.23	0.75 ⇒ 0.69 (-8.1%)	0	0	0	0	0
176	FBN1	c.7203A>G	p.(=)	NM_000138.4:c.7203A>G	chr15	48427568	-	D-2	Upstream SE	None	r.6998_7204del, p.(Asn2234_Asp2402del)	Uncertain significance	rs397515850	25.57	DSB(-6.16)	76.82 ⇒ —	8.17 ⇒ 5.36 (-34.4%)	0.91 ⇒ —	0	0	0.02	0.08	0.08
177	FBN1	c.7204G>C	p.(Asp2402His)	NM_000138.4:c.7204G>C	chr15	48427567	-	D-1	Upstream SE	None	r.6998_7204del, p.(Asn2234_Asp2402del)	Likely pathogenic	rs1057524757	25.57	DSB(-13.96)	76.82 ⇒ —	8.17 ⇒ 2.98 (-63.5%)	0.91 ⇒ —	0	0	0.07	0.75	0.75
178	FBN1	c.7204+7C>G	N/A	NM_000138.4:c.7204+7C>G	chr15	48427560	-	D+7	Normal	None	None	Likely benign/Uncertain significance	rs371763964	25.57	No result	= 76.82	= 8.17	0.91 ⇒ 0.88 (-3.1%)	0	0	0	0	0
179	FBN1	c.7379A>G	p.(Lys2460Arg)	NM_000138.4:c.7379A>G	chr15	48425443	-	A+49	Normal	None	None	Uncertain significance	rs144189837	25.57	NAS(+45.57)	No effect to NSS	No effect to NSS	No effect to NSS	0.52	0.01	0	0	0.52
180	FBN1	c.7570+2T>G	N/A	NM_000138.4:c.7570+2T>G	chr15	48421950	-	D+2	Upstream SE	None	r.7454_7570del, p.(Leu2486_Asp2524del)	Not found	-	25.57	DSB(-29.14)	83.00 ⇒ —	9.27 ⇒ —	0.99 ⇒ —	0	0	0.07	1	1
181	FBN1	c.7582T>C	p.(Cys2528Arg)	NM_000138.4:c.7582T>C	chr15	48421675	-	A+12	Normal	None	None	Pathogenic	rs1566891701	25.57	No effect	No effect to NSS	No effect to NSS	No effect to NSS	0	0.01	0	0	0.01
182	FBN1	c.7606G>A	p.(Gly2536Arg)	NM_000138.4:c.7606G>A	chr15	48421651	-	A+36	Exonic A3SS	None	r.7571_7607del, p.(Asp2524GlyfsTer146)	Pathogenic	rs397515854	25.57	NAS(+49.78)	No effect to NSS	No effect to NSS	No effect to NSS	0.7	0.03	0	0	0.7
183	FBN1	c.7633C>T	p.(Pro2545Ser)	NM_000138.4:c.7633C>T	chr15	48421624	-	A+63	Normal	None	None	Not found	-	25.57	No result	No effect to NSS	No effect to NSS	No effect to NSS	0	0	0	0	0
184	FBN1	c.7664G>T	p.(Gly2555Val)	NM_000138.4:c.7664G>T	chr15	48421593	-	D-36	Normal	None	None	Pathogenic	rs1566891654	25.57	NDS(+59.63)	No effect to NSS	No effect to NSS	No effect to NSS	0	0	0	0.01	0.01
185	FBN1	c.7754T>C	p.(Ile2585Thr)	NM_000138.4:c.7754T>C	chr15	48420752	-	A+55	Normal	None	None	Pathogenic/Likely pathogenic	rs727503054	25.57	No effect	No effect to NSS	No effect to NSS	No effect to NSS	0	0	0	0	0
186	FBN1	c.7916A>G	p.(Try2639Cys)	NM_000138.4:c.7916A>G	chr15	48415671	-	A+97	Normal	None	None	Pathogenic/Likely pathogenic	rs794728280	25.57	NDS(+65.45)	No effect to NSS	No effect to NSS	No effect to NSS	0	0	0	0	0
187	FBN1	c.8037C>G	p.(Phe2679Leu)	NM_000138.4:c.8037C>G	chr15	48415550	-	D-15	Normal	None	None	Not found	-	25.57	No result	No effect to NSS	No effect to NSS	No effect to NSS	0	0	0	0	0
188	FBN1	c.8149G>A	p.(Glu2717Lys)	NM_000138.4:c.8149G>A	chr15	48412646	-	D-78	Normal	None	None	Likely benign/Uncertain significance	rs187553035	25.57	NAS(+1.25)	No effect to NSS	No effect to NSS	No effect to NSS	0	0.04	0.01	0	0.04
189	FBN2	c.4594+3A>G	N/A	NM_001999.3:c.4594+3A>G	chr5	128318876	-	D+3	Upstream SE, Double SE upstream and downstream	None	r.4472_4594del, p.(Asp1491_Thr1531del), r.4472_4717del, p.(Asp1491_Val1572del)	Not found	-	0	DSB(-1.3)	84.81 ⇒ 80.45 (-5.1%)	9.99 ⇒ 6.34 (-36.5%)	0.96 ⇒ 0.72 (-25.0%)	0	0.01	0.21	0.09	0.21
190	FGFR1	c.1029G>A	p.(=)	NM_001174067.1:c.1029G>A	chr8	38424509	-	D-53	Exonic A5SS	None	r.1031_1081del, p.(Gly344_Glu360del)	risk factor	-	1.515	NAS(+50.16)	81.52 ⇒ —	7.46 ⇒ 0.63 (-91.5%)	0.76 ⇒ —	0	0	0	0.77	0.77
191	FLNA	c.2747A>T	p.(Lys916Met)	NM_001110556.1:c.2747A>T	chrX	154362058	-	D-80	Normal	None	None	Not found	-	172.6	NAS(+4.62)	No effect to NSS	No effect to NSS	No effect to NSS	0	0	0	0	0
192	FLNB	c.6091+1G>T	N/A	NM_001457.3:c.6091+1G>T	chr3	58148853	+	D+1	Exonic A5SS	None	r.6084_6091del, p.(Asp2029LeufsTer46)	Not found	-	2.312	DSB(-31.14)	79.94 ⇒ —	6.84 ⇒ —	0.66 ⇒ —	0	0	0.05	1	1
193	HIKESHI (C11orf73)	c.539+3A>G homozygous	N/A	NM_016401.3:c.539+3A>G	chr11	86344724	+	D+3	Upstream SE	None	r.421_539del, p.(Phe141ValfsTer)	Not found	-	6.409	DSB(-1.39)	75.68 ⇒ 71.32 (-5.8%)	6.56 ⇒ 1.69 (-74.3%)	0.85 ⇒ —	0	0	0.1	0.6	0.6
194	IFT122	c.3039+4A>G	N/A	NM_052985.3:c.3039+4A>G	chr3	129507766	+	D+4	Upstream SE	None	r.2945_3039del, p.(Asp931GlyfsTer10)	Not found	-	3.389	DSB(-9.03)	85.76 ⇒ 75.68 (-11.8%)	10.38 ⇒ 7.68 (-26.0%)	1.00 ⇒ 0.65 (-34.8%)	0	0	0	0.52	0.52
195	KANSL1	c.1848G>A	p.(=)	NM_015443.3:c.1848G>A	chr17	46066537	-	D-1	Exonic A5SS	None	r.1796_1848del, p.(Lys600SerfsTer11)	Not found	-	8.645	DSB (-12.35)	79.73 ⇒ —	7.13 ⇒ —	0.69 ⇒ —	0	0	0.5	0.38	0.5
196	KANSL1	c.2725-5T>G	N/A	NM_015443.3:c.2725-5T>G	chr17	46033197	-	A-5	Downstream SE	None	r.2725_2837del, p.(Ile909ValfsTer27)	Not found	-	8.645	ASB(-4.86)	85.66 ⇒ 79.25 (-7.5%)	6.43 ⇒ 4.00 (-37.8%)	0.54 ⇒ —	0.01	0.61	0	0.09	0.61
197	MED13L	c.2570-4_2574del	N/A	NM_015335.4:c.2570-4_2574del	chr12	115997225	-	A-4_A+5_del	Exonic A3SS	PSI (A3SS) = 47.5%	r.2570_2578del, p.(Thr857_Asp860delinsAsn)	Not found	-	5.887	ASB(-38.76)	86.68 ⇒ —	8.14 ⇒ —	0.95 ⇒ —	#N/A	#N/A	#N/A	#N/A	#N/A
198	MEF2C	c.638-2A>G	N/A	NM_002397.4:c.638-2A>G	chr5	88731903	-	A-2	Downstream SE	None	r.638_810del, p.(Gly213ValfsTer)	Not found	-	1.813	ASB(-31.58)	98.59 ⇒ —	9.38 ⇒ —	0.98 ⇒ —	0.19	0.99	0	0.01	0.99
199	MEF2C	c.835-9T>G	N/A	NM_002397.4:c.835-9T>G	chr5	88729356	-	A-9	Intronic A3SS	None	r.834_835ins835-8_835-1, p.(Asn279PhefsTer6)	Not found	-	1.813	NAS(+54.59)	78.47 ⇒ —	5.57 ⇒ —	NA	1	0.98	0	0	1
200	MEN1	c.1050-3C>G	N/A	NM_130799.2:c.1050-3C>G	chr11	64805773	-	A-3	IR	None	r.1049_1050ins1049+1_1050-1, p.(Asp350GlufsTer2)	Not found	-	8.197	NAS(-51.06)	78.86 ⇒ —	5.19 ⇒ —	NA	0.88	0.95	0	0	0.95
201	MFN2	c.838C>T	p.(Arg280Cys)	NM_014874.3:c.838C>T	chr1	12001422	+	A+22	Normal	None	None	Likely pathogenic	rs879253957	46.06	NAS(+2.3)	No effect to NSS	No effect to NSS	No effect to NSS	0	0	0	0	0
202	MKKS*	c.749G>A	p.(Gly250Glu)	NM_018848.3:c.749G>A	chr20	10412766	-	D-237	Normal (single exon RT-PCR)	None	None	Uncertain significance	-	2.509	NAS(+1.13)	No effect to NSS	No effect to NSS	No effect to NSS	0	0	0	0	0
203	MKKS*	c.803T>G	p.(Leu268Arg)	NM_018848.3:c.803T>G	chr20	10412712	-	D-183	Normal (single exon RT-PCR)	None	None	Not found	rs375902906	2.509	NDS(+64.3)	No effect to NSS	No effect to NSS	No effect to NSS	0	0.01	0	0	0.01
204	MLH1	c.80G>A	p.(Arg27Gln)	NM_000249.2:c.80G>A	chr3	36993627	+	D-37	Normal	None	None	Uncertain significance	rs138705565	6.612	NAS(+52.73)	No effect to NSS	No effect to NSS	No effect to NSS	0	0	0	0.03	0.03
205	MLH1	c.122A>G	p.(Asp41Gly)	NM_000249.2:c.122A>G	chr3	36996624	+	A+6	Exonic A3SS	None	r.117_121del, p.(Cys39Ter)	Pathogenic	rs63751094	6.612	NDS(+57.45)	No effect to NSS	No effect to NSS	No effect to NSS	0	0.01	0	0	0.01
206	MLH1	c.935A>C	p.(His312Pro)	NM_000249.2:c.935A>C	chr3	37020360	+	A+51	Normal	None	None	Uncertain significance	rs1214358911	6.612	NAS(+5.02)	No effect to NSS	No effect to NSS	No effect to NSS	0	0	0	0	0
207	MLH1	c.1989+6T>G	N/A	NM_000249.2:c.1989+6T>G	chr3	37048615	+	D+6	Normal	None	None	Not found	-	6.612	DSB(-40.02)	87.06 ⇒ 82.04 (-5.8%)	7.70 ⇒ 4.94 (-35.9%)	0.91 ⇒ 0.69 (-24.2%)	0	0	0.54	0.06	0.54
208	MSH2	c.860_868del	p.(Gly287_Phe289del)	NM_000251.2:c.860_868del	chr2	47414335	+	A+68_A+75_del	Normal	None	None	Not found	rs864622042	1.359	No result	No effect to NSS	No effect to NSS	No effect to NSS	#N/A	#N/A	#N/A	#N/A	#N/A
209	MSH6	c.806C>G	p.(Thr269Ser)	NM_000179.2:c.806C>G	chr2	47798789	+	A+179	Normal	None	None	Uncertain significance	rs587779322	2.324	NDS(+48.83)	No effect to NSS	No effect to NSS	No effect to NSS	0	0	0.01	0	0.01
210	MSH6	c.3040_3042del	p.(Lys1014del)	NM_000179.2:c.3040_3042del	chr2	47801022	+	D-133_D-131_del	Normal	None	None	Uncertain significance	rs267608073	2.324	NDS(+77.96)	No effect to NSS	No effect to NSS	No effect to NSS	0	0	0	0	0
211	MSH6	c.3416G>A	p.(Gly1139Asp)	NM_000179.2:c.3416G>A	chr2	47803663	+	D-23	Normal	None	None	Uncertain significance	rs1316409501	2.324	No result	No effect to NSS	No effect to NSS	No effect to NSS	0	0	0	0	0
212	MSH6	c.3439-16C>T	N/A	NM_000179.2:c.3439-16C>T	chr2	47804894	+	A-16	Normal	None	None	Benign	rs192614006	2.324	No effect	No effect to NSS	No effect to NSS	No effect to NSS	0	0	0	0	0
213	MYBPC3	c.1224-21A>G	N/A	NM_000256.3:c.1224-21A>G	chr11	47343283	-	A-21	Intronic A3SS	None	r.1223_1224ins1224-20_1224-1, p.(Lys409GlyfsTer20)	Not found	-	7.653	NAS(+58.08)	No effect to NSS	No effect to NSS	No effect to NSS	0.9	0.18	0	0	0.9
214	MYBPC3	c.1457+5G>C	N/A	NM_000256.3:c.1457+5G>C	chr11	47342825	-	D+5	Upstream SE	None	r.1352_1457del, p.(Glu451GlyfsTer2)	Uncertain significance	rs727503202	7.653	DSB(-12.91)	86.82 ⇒ 74.12 (-14.6%)	10.13 ⇒ 3.33 (-67.1%)	0.99 ⇒ —	0.03	0	0.02	0.93	0.93
215	MYBPC3	c.1624+4A>T	N/A	NM_000256.3:c.1624+4A>T	chr11	47342574	-	D+4	Upstream SE	None	r.1458_1624del, p.(Tyr486Ter)	Pathogenic/Likely pathogenic	rs397515916	7.653	DSB(-9.7)	80.59 ⇒ 70.42 (-12.6%)	7.75 ⇒ 3.55 (-54.2%)	0.90 ⇒ —	0	0	0.08	0.16	0.16
216	MYBPC3	c.3815-10T>G	N/A	NM_000256.3:c.3815-10T>G	chr11	47331891	-	A-10	Normal	None	None	Likely benign	rs397516043	7.653	ASB(-3.75)	83.94 ⇒ 80.63 (-3.9%)	8.60 ⇒ 7.32 (-14.8%)	0.92 ⇒ 0.59 (-35.7%)	0.03	0.37	0	0.1	0.37
217	NDUFV1	c.1080G>A	p.(=)	NM_007103.3:c.1080G>A	chr11	67611569	+	D-1	Upstream SE	None	r.914_1080del, p.(Gly305AspfsTer12)	Not found	rs201992354	41.47	DSB(-11.58)	81.94 ⇒ —	10.48 ⇒ 5.20 (-50.4%)	0.99 ⇒ 0.52 (-47.1%)	0	0.21	0.02	0.04	0.21
218	NF1	c.1062+3A>G	N/A	NM_001042492.2:c.1062+3A>G	chr17	31200598	+	D+3	Upstream SE	None	r.889_1062del, p.(Lys297_Lys354del)	Pathogenic/Likely pathogenic	rs1057521098	1.673	DSB(-1.37)	81.67 ⇒ 77.31 (-5.3%)	8.92 ⇒ 5.19 (-41.8%)	0.93 ⇒ —	0	0	0	0.54	0.54
219	NF1	c.7895A>G	p.(Asp2632Gly)	NM_001042492.2:c.7895A>G	chr17	31357294	+	A+26	Downstream SE	PSI (SE) = 33.4%	r.7870_7970del, p.(Thr2625Ter)	Not found	-	1.673	NDS(+37.26)	No effect to NSS	No effect to NSS	No effect to NSS	0	0.12	0.43	0	0.43
220	NF1**	c.1158A>C and c.1168_1179del	p.(=) and p.(Asn390_His393del)	NM_001042492.2:c.1158A>C and NM_001042492.2:c.1168_1179del	chr17	31201141	+	D-27 and D-18_D-7_del	Upstream SE	PSI (SE) = 14.6%	r.1063_1185del, p.(Asp355_Lys395del)	Not found	-	1.673	NAS(+12.22)	No effect to NSS	No effect to NSS	No effect to NSS	0.17	0	0	0	0.17
221	NGLY1	c.930C>T	p.(=)	NM_018297.3:c.930C>T	chr3	25737407	-	A+49	Exonic A5SS	None	r.929_1003del, p.(Gly310_Thr334del)	Pathogenic	rs745814294	15.73	NDS(+40.96)	No effect to NSS	No effect to NSS	No effect to NSS	0.01	0	0.97	0	0.97
222	P3H1 (LEPRE1)	c.1224-80G>A	N/A	NM_001146289.1:c.1224-80G>A	chr1	42755070	-	A-80	Intronic A5SS, Intronic A3SS, IR	PSI (A5SS) = 13.9%, PSI (A5SS + A3SS) = 8.7%	r.1223_1224ins1223+1_1223+92, p.(Ser409Ter), r.1223_1224ins1223+1_1223+92 and r.1224_1240del, p.(Ser409Ter)	Not found	-	9.066	NDS(+1.42)	No effect to NSS	No effect to NSS	No effect to NSS	0	0	0.62	0.16	0.62
223	PAFAH1B1	c.900+3A>G	N/A	NM_000430.3:c.900+3A>G	chr17	2674291	+	D+3	Exonic A5SS	None	r.709_900del, p.(Val237_Glu300del)	Not found	-	26.03	DSB(-1.54)	NA	7.67 ⇒ 2.64 (-65.6%)	0.71 ⇒ —	0	0	0	0.24	0.24
224	PAFAH1B1	c.1002+6T>A	N/A	NM_000430.3:c.1002+6T>A	chr17	2676612	+	D+6	Upstream SE	None	r.901_1002del, p.(Thr301_Leu334del)	Not found	-	26.03	DSB(-37.57)	No effect to NSS	No effect to NSS	No effect to NSS	0	0	0.08	0.36	0.36
225	PALB2	c.3201+5G>C	N/A	NM_024675.3:c.3201+5G>C	chr16	23613999	-	D+5	Upstream SE	None	r.3114_3201del, p.(Asn1039GlyfsTer7)	Not found	-	0.8463	DSB(-36.66)	91.18 ⇒ 78.49 (-13.9%)	11.01 ⇒ 6.06 (-45.0%)	1.00 ⇒ 0.96 (-4.1%)	0	0	0	0.89	0.89
226	PIEZO1	c.6651C>A	p.(=)	NM_001142864.2:c.6651C>A	chr16	88717032	-	D-10	Normal	None	None	Not found	rs117669855	12.45	NAS(+68.28)	No effect to NSS	No effect to NSS	No effect to NSS	0	0	0	0	0
227	PIEZO1	c.6963C>T	p.(=)	NM_001142864.2:c.6963C>T	chr16	88716447	-	A+37	Normal	None	None	Benign	rs35917730	12.45	No result	No effect to NSS	No effect to NSS	No effect to NSS	0.01	0	0	0	0.01
228	PIGB	c.847-10A>G	N/A	NM_004855.4:c.847-10A>G	chr15	55340602	+	A-10	Intronic A3SS	None	r.846_847ins847-9_847-1, p.(Gln282_Trp283insArgCysGln)	Not found	-	6.103	NAS(+44.52)	NA	3.84 ⇒ —	NA	0.98	0.8	0	0	0.98
229	PKD1	c.1723-23T>C	N/A	NM_001009944.2:c.1723-23T>C	chr16	2116141	-	A-23	Normal	None	None	Not found	-	2.27	NAS(+0.92)	No effect to NSS	No effect to NSS	No effect to NSS	0.13	0.06	0	0	0.13
230	PKP2	c.337-2A>T	N/A	NM_004572.3:c.337-2A>T	chr12	32878545	-	A-2	Downstream SE	None	r.337_1034del, p.(Ala113GlufsTer41)	Pathogenic/Likely pathogenic	rs786204389	0.3589	ASB(-32.52)	89.36 ⇒ —	9.78 ⇒ —	0.89 ⇒ —	0.82	0.99	0	0	0.99
231	PNKP	c.578+4A>G	N/A	NM_007254.3:c.578+4A>G	chr19	49864320	-	D+4	Intronic A5SS	None	r.578_579ins578+1_578+3, p.(Arg193_Ile194insTrp)	Not found	-	25.25	NDS(+41.71)	74.86 ⇒ —	3.13 ⇒ —	NA	0	0	0.32	0.01	0.32
232	PNKP	c.1029+2T>C	N/A	NM_007254.3:c.1029+2T>C	chr19	49862369	-	D+2	Upstream SE	None	r.937_1029del, p.(Phe313_Pro343del)	Likely pathogenic/Pathogenic/Uncertain significance	rs199919568	25.25	DSB(-29.12)	81.70 ⇒ —	9.35 ⇒ —	0.97 ⇒ —	0	0.03	0.01	0.93	0.93
233	POLD1	c.1620C>T	p.(=)	NM_001308632.1:c.1620C>T	chr19	50407108	+	D-67	Normal (single exon RT-PCR)	None	None	Benign/Likely benign	rs140216790	6.797	NDS(+47.67)	No effect to NSS	No effect to NSS	No effect to NSS	0	0	0	0	0
234	PTCH1	c.2704-11C>T	N/A	NM_000264.4:c.2704-11C>T	chr9	95459794	-	A-11	Normal	None	None	Not found	-	0.2611	NAS(+1.58)	No effect to NSS	No effect to NSS	No effect to NSS	0	0	0	0	0
235	PTEN	c.-66_-64del	N/A	NM_000314.4:c.-66_-64del	chr10	87864403	+	D-66_D-64_del	Normal	None	None	Not found	-	40.27	NAS(+82.96)	No effect to NSS	No effect to NSS	No effect to NSS	#N/A	#N/A	#N/A	#N/A	#N/A
236	PTEN	c.165-13_165-10del	N/A	NM_000314.4:c.165-13-10del	chr10	87925499	+	A-13_A-10_del	Normal	Normal within threshold limits	None	Likely benign	rs786204877	40.27	No result	No effect to NSS	No effect to NSS	No effect to NSS	0.01	0	0	0	0.01
237	PTEN	c.253G>C	p.(Val85Leu)	NM_000314.4:c.253G>C	chr10	87931089	+	D-1	Upstream SE	None	r.210_253del, p.(Ala72ThrfsTer5)	Not found	-	40.27	DSB(-12.35)	86.86 ⇒ 73.55 (-15.3%)	9.65 ⇒ 6.78 (-29.7%)	0.98 ⇒ 0.78 (-21.0%)	0	0.33	0.55	0.5	0.55
238	PTEN	c.373A>G	p.(Lys125Glu)	NM_000314.4:c.373A>G	chr10	87933132	+	A+120 D-120	Normal	None	None	Not found	-	40.27	NAS(+0.28)	No effect to NSS	No effect to NSS	No effect to NSS	0.02	0	0	0	0.02
239	PTEN	c.553C>G	p.(His185Asp)	NM_000314.4:c.553C>G	chr10	87952178	+	A+61	Normal	None	None	Not found	-	40.27	No effect	No effect to NSS	No effect to NSS	No effect to NSS	0	0	0	0	0
240	PTEN	c.593T>C	p.(Met198Thr)	NM_000314.4:c.593T>C	chr10	87952218	+	D-42	Normal	None	None	Not found	-	40.27	No result	No effect to NSS	No effect to NSS	No effect to NSS	0	0	0	0	0
241	PTEN	c.830C>T	p.(Thr277Ile)	NM_000314.4:c.830C>T	chr10	87960922	+	A+29	Normal	None	None	Uncertain significance	rs398123329	40.27	No effect	No effect to NSS	No effect to NSS	No effect to NSS	0.1	0	0.01	0	0.1
242	RASA1	c.2011+6T>G	N/A	NM_002890.2:c.2011+6T>G	chr5	87374922	+	D+6	Upstream SE, Double SE upstream	None	r.1935_2011del, p.(Asp646IlefsTer16), r.1777_2011del, p.(Val593TyrfsTer6)	Not found	-	4.348	NDS(+47.57)	74.34 ⇒ —	7.96 ⇒ 4.70 (-41.0%)	0.95 ⇒ —	0	0	0.33	0.94	0.94
243	RPS7	c.507+3A>G	N/A	NM_001011.3:c.507+3A>G	chr2	3580263	+	D+3	Normal	None	None	Not found	-	102.4	DSB(-1.37)	81.97 ⇒ 77.61 (-5.3%)	8.49 ⇒ 4.18 (-50.8%)	0.95 ⇒ 0.63 (-33.7%)	0	0	0.08	0.03	0.08
244	SDHD	c.314+5G>A	N/A	NM_003002.2:c.314+5G>A	chr11	112089016	+	D+5	Upstream SE	None	r.170_314del, p.(Ser57TrpfsTer30)	Not found	-	20.98	DSB(-40.35)	88.90 ⇒ 76.26 (-14.2%)		NA	0	0	0	0.59	0.59
245	SF3B4	c.417C>T	p.(=)	NM_005850.4:c.417C>T	chr1	149926665	-	A+254	Exonic A5SS, Exonic A3SS	Normal within threshold limits	r.416_540del, p.(Asp140LeufsTer3)	Not found	-	46.19	NDS(+43.89)	No effect to NSS	No effect to NSS	No effect to NSS	0	0	0.37	0.02	0.37
246	SKI	c.1211+2T>G	N/A	NM_003036.3:c.1211+2T>G	chr1	2303402	+	D+2	Intronic A5SS	None	r.1211_1212ins1211+1_1211+21, p.(Ser404ArgfsTer)	Not found	rs762589753	11.85	DSB(-27.14)	95.64 ⇒ —	10.67 ⇒ —	0.99 ⇒ —	0	0	0.38	0.99	0.99
247	SMAD3	c.802C>T	p.(Arg268Cys)	NM_005902.3:c.802C>T	chr15	67181384	+	D-70	Normal	Normal within threshold limits	None	Pathogenic/Uncertain	rs794727798	4.005	No result	No effect to NSS	No effect to NSS	No effect to NSS	0	0	0	0	0
248	SPTBN2	c.4150C>A	p.(=)	NM_006946.2:c.4150C>A	chr11	66696405	-	D-129	Normal	None	None	Not found	-	0.1263	NAS(+53.79)	No effect to NSS	No effect to NSS	No effect to NSS	0.01	0	0	0	0.01
249	TAF1	c.488C>A	p.(Pro163Gln)	NM_001286074.1:c.488C>A	chrX	71375242	+	D-45	Normal	None	None	Not found	-	2.541	NAS(+46.17)	No effect to NSS	No effect to NSS	No effect to NSS	0.12	0	0	0.02	0.12
250	TBCD	c.1922G>C	p.(Arg641Thr)	NM_005993.4:c.1922G>C	chr17	82906053	+	D-1	Triple SE upstream and downstream	None	r.1805_2006del, p.(Val602GlyfsTer8)	Not found	-	6.192	DSB(-12.33)	84.59 ⇒ 71.28 (-15.7%)	9.79 ⇒ 3.74 (-61.8%)	0.95 ⇒ 0.49 (-48.2%)	0	0	0.06	0.81	0.81
251	TGFBR1	c.574G>C	p.(Pro163Gln)	NM_001306210.1:c.574G>C	chr9	99132727	+	D-1	Upstream SE	None	r.344_574del, p.(Val115_Ser191del)	Not found	-	12.81	DSB(-12.85)	No effect to NSS	No effect to NSS	No effect to NSS	0.01	0	0.01	0	0.01
252	TP53	c.623A>G	p.(Asp208Gly)	NM_000546.4:c.623A>G	chr17	7674908	-	D-50	Normal	Normal within threshold limits	None	Uncertain significance	rs1464727668	7.698	No result	No effect to NSS	No effect to NSS	No effect to NSS	0	0.04	0	0.01	0.04
253	TP53	c.783-60G>A	N/A	NM_000546.4:c.783-60G>A	chr17	7673897	-	A-60	Normal	None	None	Not found	-	7.698	NAS(+53.57)	No effect to NSS	No effect to NSS	No effect to NSS	0	0	0	0	0
254	TSC1	c.914-24_914-8del	N/A	NM_000368.4:c.914-24_914-8del	chr9	132911575	-	A-24_A-8_del	Downstream SE	None	r.914_1029del, p.(Cys306TyrfsTer24)	Not found	-	4.246	NAS(+416.9)	85.69 ⇒ 75.38 (-12.0%)	12.73 ⇒ 7.01 (-44.9%)	0.98 ⇒ —	#N/A	#N/A	#N/A	#N/A	#N/A
255	TSC1	c.211-7T>G	N/A	NM_000368.4:c.211-7T>G	chr9	132925746	-	A-7	Intronic A3SS	None	r.210_211ins211-6_211-1; p.(Lys70_His71insPheGln)	Likely pathogenic	rs1554820321	4.246	NAS(+48.11)	90.59 ⇒ —	9.56 ⇒ 2.88 (-69.9%)	0.95 ⇒ 0.75 (-20.5%)	0.99	0.93	0	0	0.99
256	TSC2	c.4492A>C	p.(Ser1498Arg)	NM_000548.3:c.4492A>C	chr16	2084714	+	D-2	Exonic A5SS	None	r.4240_4493del, p.(Val1414PhefsTer24)	Not found	-	14.03	DSB(-5.38)	79.78 ⇒ 70.86 (-11.2%)	8.07 ⇒ 6.21 (-23.0%)	0.86 ⇒ —	0	0	0.01	0.41	0.41
257	VPS13B	c.7226C>T	p.(Pro2409Leu)	NM_017890.4:c.7226C>T	chr8	99766874	+	D-97	Normal	None	None	Uncertain significance	rs183874686	3.338	No effect	No effect to NSS	No effect to NSS	No effect to NSS	0	0	0	0	0
